# Supplementary material for: Profiling of human lung and gut microbiomes in different conditions of chronic obstructive pulmonary disease using ontology-based evidence synthesis and reasoning
Source: Front Cell Infect Microbiol. 2026 May 29;16:1771765. doi: 10.3389/fcimb.2026.1771765 (PMC13259719; doi:10.3389/fcimb.2026.1771765)
Supplement: Supplementary file 2 [file Table2.xlsx]

## Sheet: Sheet1
PMID	Description	Host	microbiome Source	中文名称	Taxon ID	相关细菌	Taxon level	up or down	Control or treatment	experimental assay	evidence code	Statistical method	sex	age (years)	Current Smoking(%)	Pack Years	FEV1 % Predicted	FEV1/FVC	medication	Comment
18528968	Bifidobacterium bifidum depletion in RA patient gut compared with patients with fibromyalgia (FM)	human	faeces	双歧杆菌	85004	Bifidobacteriales	species	decrease	fibromyalgia (FM)	16S rRNA hybridization	IDA	Student's t test	male	50-60
				属
21364979	Analysis of the lung microbiome in the "healthy" smoker and in COPD.	human	bronchoalveolar lavage	假单胞菌	286	Pseudomonas	genus		three never-smokers (NS) with normal spirometry, seven smokers with normal spirometry (“heathy smokers”, HS)	qPCR（16s gene copy number、），454-pyrosequencing			4 Male（4COPD）	54	2current (2/4)	63.5	0.6525	0.5975	ICS/LABA、None	Our data suggests the existence of a core pulmonary bacterial microbiome that includes Pseudomonas, Streptococcus, Prevotella, Fusobacterium, Haemophilus, Veillonella, and Porphyromonas.
	the moderate and severe COPD patients lacked bacterial community diversity			链球菌属	1301	Streptococcus	genus							54		120	79	63
				普氏菌属	838	Prevotella	genus							62		68	78	68
	performed BAL on three never-smokers (NS) with normal spirometry, seven smokers with normal spirometry (“heathy smokers”, HS), and four subjects with COPD (CS).			梭杆菌属	848	Fusobacterium	genus							40		25	79	67
				韦永氏球菌属	29465	Veillonella	genus							60		41	25	41
				嗜血杆菌属	724	haemophilus	genus							54		63.5	52.3305	47.9195
				卟啉单胞菌属	836	Porphyromonas	genus
				门类			phyla
				变形菌门	1224	Proteobacteria	phyla
				厚壁菌门	1239	Firmicutes	phyla
				拟杆菌门	976	Bacteroidetes	phyla
	six patients who underwent lung transplantation for advanced COPD	human	discrete tissue sites	假单胞菌	286	Pseudomonas	genus			16S rRNA			Male（CPOD）	57-66	No (>6 Months)		9-25%		ICS/LABA、None、ICS
21680950	Topographical Continuity of Bacterial Populations in the Healthy Human Respiratory Tract健康人呼吸道细菌种群的地形连续性
	the healty lung contains low levels of bacterial sequences largely indistinguishable from upper respiratory flora.
				属		Species
20052417	Disordered Microbial Communities in Asthmatic Airways	human	left upper lobe brushings						healthy（8 subjects）	16S rRNA PCR			3 patients male（60.0%）	57	0.8	41.0+/-28.8(Mean+/-SD)	51.2+/−8.0 (Mean+/−SD)		ICS/LABA、Tiotropium、SABA、Singulair
	compared the airway microbiota at three levels in adult patients with asthma, the related condition of COPD, and controls.		the nose and the oropharynx (OP)	变形菌门（嗜血杆菌）	1224	Proteobacteria	Phyla	up	COPD vs Controls（subjects with no previous history of asthma or COPD and an FEV1≥95% predicted）
	5 patients with COPD, 11 patients with asthma and 8 control subjects（healthy）			拟杆菌门（普雷沃氏菌）	976	Bacterioidetes	Phyla	down	COPD vs Controls（subjects with no previous history of asthma or COPD and an FEV1≥96% predicted）
				拟杆菌门/普氏菌	838	Prevotella	Genera	down	COPD vs Controls（subjects with no previous history of asthma or COPD and an FEV1≥103% predicted）
				变形菌门/嗜血杆菌	724	Haemophilus	Genera	up	COPD vs Controls（subjects with no previous history of asthma or COPD and an FEV1≥109% predicted）
				其他变形菌门		Other Proteobacteria	Genera	up	COPD vs Controls（subjects with no previous history of asthma or COPD and an FEV1≥111% predicted）
16474030	Airway inflammation and bronchial bacterial colonization in chronic obstructive pulmonary disease.	human	bronchoalveolar lavage	溶血性嗜血杆菌	726	Haemophilus hemolyticus	species	up	COPD vs Non-smokers	Quantitative bacterial cultures,		COPD	20/6 M/F	64.7 ± 1.7	26 ex-smokers with stable COPD	（mean±SEM.）66.0 ± 6.3	59.8± 4.1	55.3 ± 2.5
	To test the hypothesis that bacterial colonization is associated with airway inflammation in stable COPD.			副流感嗜血杆菌	729	Haemophilus parainfluenzae	species	up	COPD vs Non-smokers			ex-smokers	11/9 M/F	56.0 ± 2.2	20 ex-smokers without COPD	31.7 ± 1.8	90.3± 2.9
				铜绿假单胞菌	287	Pseudomonas aeruginosa	species	up	COPD vs Non-smokers			non-smokers	9/6 M/F	51.1 ±4.2	15 healthy nonsmokers	0.3 ± 0.2	98.8±12.9
				金黄色葡萄球菌	1280	Staphylococcus aureus	species	up	COPD vs Non-smokers
				肺炎链球菌	1313	Streptococcus pneumoniae	species	up	COPD vs Non-smokers
				不可分型流感嗜血杆菌	727	nontypeable Haemophilus influenzae;	species	up	COPD vs Non-smokers
22427533	The lung tissue microbiome in chronic obstructive pulmonary disease.	human	surface brushings and bronchoalveolar lavage fluid	厚壁菌门	1239	Firmicutes	phylum	up	COPD GOLD 4 and patients with cystic fibrosis vs nonsmokers,smokers without COPD(Nonsmoker and smoker subjects were matched for age and sex to the GOLD 4 subjects)	polymerase chain reaction amplifying 16S rRNA gene fragments(聚合酶链反应扩增16S rRNA基因片段)			3F/5M	58.8	4/(total 8)	38.83 ± 14.97	0.154	0.2683
	patients with cystic fibrosis (CF，囊性纤维化) served as a positive control, with sterile water as a negative control		lung tissue samples	乳酸菌	1578	Lactobacillus	genus	up	COPD GOLD 4vs nonsmokers,smokers without COPD(Nonsmoker and smoker subjects, patients with cystic fibrosis were matched for age and sex to the GOLD 5 subjects)
				伯克氏菌（增加5%）	32008	Burkholderia	genus	up	COPD GOLD 4vs nonsmokers,smokers without COPD(Nonsmoker and smoker subjects, patients with cystic fibrosis were matched for age and sex to the GOLD 5 subjects)
						3种Lactobacillus unclassified	species	up
						1种Burkholderia unclassified	species	up
22915614	Microbiome diversity in the bronchial tracts of patients with chronic obstructive pulmonary disease.	human	sputum	链球菌属	1301	Streptococcus	genus	up	upper bronchial tree samples Vs lower	PCR amplification and pyrosequencing of the 16S rRNA gene			1F/5M	71（median age）	all 6 former smokers		moderate impairment 60.5%		didn't require regular treatment
	Our data confirm that the bronchial tree is not sterile in COPD patients and support the existence a different microbiota in the upper and lower compartments		bronchial aspirate	普氏菌属	838	Prevotella	genus	up
			bronchoalveolar lavage	莫拉克斯氏菌属	475	Moraxella	genus	up
			bronchial mucosa	嗜血杆菌属	724	Haemophilus	genus	up
				不动杆菌属	469	Acinetobacter	genus	up
				梭形杆菌属	848	Fusobacterium	genus	up
				奈瑟氏菌属	482	Neisseria	genus	up
				变形菌门	1224	proteobacteria	phylum	up
				拟杆菌门	976	Bacterioidetes	phylum	up
				放线菌门	201174	actinobacteria	phylum	up
				厚壁菌门	1239	firmicute	phylum	up
25340840	Novosphingobium and its potential role in chronic obstructive pulmonary diseases: insights from microbiome studies.	human	fresh frozen human lung specimens						G0	Novosphingobium-specific quantitative PCR			1M/3F	55	3Y/1N	36.3		0.76
	lung disease in immunosuppressed individuals								G1	Novosphingobium-specific quantitative PCR			2M/0F	61.5	2Y	35		0.64
									G2	Novosphingobium-specific quantitative PCR			2M/3F	56.2	6Y	47.6		0.58
				α-变形杆菌纲/鞘脂单胞菌科/新鞘脂菌属	165696	Alpha Proteobacteria/Sphingomonadaceae/Novosphingobium spp	genus	UP	G3	Novosphingobium-specific quantitative PCR			0M/1F	56	1Y	45		0.45
				α-变形杆菌纲/鞘脂单胞菌科/新鞘脂菌属	165696	Alpha Proteobacteria/Sphingomonadaceae/Novosphingobium spp	genus	UP	G4	Novosphingobium-specific quantitative PCR			8M/10F	56.8	18Y	47.4		0.31
24850358	Airway microbiome dynamics in exacerbations of chronic obstructive pulmonary disease.	human	sputum	变形菌门	1224	Proteobacteria	phylum	up	exacerbation	16S rRNA			12M	51-72（mean66.2）	6current/6former	10-135（mean83）	38-91%（mean55.2%）		antibiotic、systemic steroidsfor exac
				变形菌门	1224	Proteobacteria	phylum	down	treatment with antibiotics alone	16S rRNA
				变形菌门	1224	Proteobacteria	phylum	up	treatment with corticosteroids alone	16S rRNA
				γ-变形菌纲/莫拉氏菌科/不动杆菌属	469	Gammaproteobacteria/Moraxellaceae/Acinetobacter	class/family/genus	up	exacerbation VS stable period	16S rRNA
				γ-变形菌纲/莫拉氏菌科/透明球菌属	661182	Gammaproteobacteria/Moraxellaceae/Perlucidibaca	class/family/genus	up	exacerbation VS stable period	16S rRNA
				γ-变形菌纲/巴斯德氏菌科/放线杆菌属	713	Gammaproteobacteria/Pasteurellaceae/Actinobacillus	class/family/genus	up	exacerbation VS stable period	16S rRNA
				β-变形菌纲/无形小体科/埃立克体属	943	Betaproteobacteria/Anaplasmataceae/Ehrlichia	class/family/genus	UP	exacerbation VS stable period	16S rRNA
				α-变形菌纲/鞘脂单胞菌科/鞘脂单胞菌属	13687	Alphaproteobacteria/Sphingomonadaceae/Sphingomonas	class/family/genus	up	exacerbation VS stable period	16S rRNA
				β-变形菌纲/丛毛单胞菌科/丛毛单胞菌属	283	Betaproteobacteria/Comamonadaceae/Comamonas	class/family/genus	up	exacerbation VS stable period	16S rRNA
				γ-变形菌纲/肠杆菌科	543	Gammaproteobacteria/Enterobacteriaceae	class/family	up	exacerbation VS stable period	16S rRNA
				γ-变形菌纲/假单胞菌科/假单胞菌属	286	Gammaproteobacteria/Pseudomonadaceae/Pseudomonas	class/family/genus	up	exacerbation VS stable period	16S rRNA
				放线菌纲/微杆菌科/壤霉菌属	33877	Actinobacteria/Microbacteriaceae/Agromyces	class/family/genus	down	exacerbation VS stable period	16S rRNA
				放线菌纲/ACK-M1/未分类属	201174	Actinobacteria/ACK-M1/unclassified	class/family/genus	down	exacerbation VS stable period	16S rRNA
				放线菌纲/诺卡菌科/红球菌属	1827	Actinobacteria/Nocardiaceae/Rhodococcus	class/family/genus	down	exacerbation VS stable period	16S rRNA
				放线菌纲/微杆菌科/罗氏菌属	32207	Actinobacteria/Micrococcaceae/Rothia	class/family/genus	down	exacerbation VS stable period	16S rRNA
				梭菌纲/梭状芽孢杆菌科13/	86331	Clostridia/Clostridiales family XIII/Mogibacterium	class/family/genus	down	exacerbation VS stable period	16S rRNA
				梭菌纲/毛螺菌科/未分类	186803	Clostridia/Lachnospiraceae/unclassified	class/family/genus	down	exacerbation VS stable period	16S rRNA
				杆菌纲/芽胞杆菌科/未分类	186817	Bacilli/Bacillaceae/unclassified	class/family/genus	down	exacerbation VS stable period	16S rRNA
				拟杆菌纲/理研菌科/未分类	171550	Bacteroidia/Rikenellaceae/unclassified	class/family/genus	down	exacerbation VS stable period	16S rRNA
				变形菌纲/弯曲杆菌科/弯曲杆菌	194	Epsilonproteobacteria/Campylobacteraceae/Campylobacter	class/family/genus	down	exacerbation VS stable period	16S rRNA
15851640	Microbiologic determinants of exacerbation in chronic obstructive pulmonary disease	human	Lower airway secretions	流感嗜血杆菌	727	Haemophilus influenzae	species	up	stable COPD VS healthy individuals	cultured PSB(protected specimen brush) technique		patients with stable COPD	173M/8F	64.5（SD8.6）	96 (53%)		mean56.1 (SD16.7)
				肺炎链球菌	1313	Streptococcus pneumoniae	species	up	stable COPD VS healthy individuals	cultured PSB(protected specimen brush) technique		patients with exacerbated COPD	84M/2F	66.8(SD8.2)	31 (36%)		mean36.6 (SD13.8)
				流感嗜血杆菌	727	Haemophilus influenzae	species	up	exacerbated COPD Vs stable COPD	cultured PSB(protected specimen brush) technique		healthy individuals
				铜绿假单胞菌	287	Pseudomonas aeruginosa	species	up	exacerbated COPD Vs stable COPD	cultured PSB(protected specimen brush) technique
26632844	Functional Metagenomics of the Bronchial Microbiome in COPD	human	sputum	流感嗜血杆菌	727	Haemophilus influenzae	species	no statistically significant differences	exacerbated COPD Vs stable COPD	16S rRNA gene amplification and pyrosequencing		8 severe COPD patients	8M	72(SD7)	67 (median32–110)	37(SD 8)			Inhaled corticosteroid treatment
					287	Pseudomonas aeruginosa	species	no statistically significant differences	exacerbated COPD Vs stable COPD	16S rRNA gene amplification and pyrosequencing
					1313	Streptococcus pneumoniae	species	no statistically significant differences	exacerbated COPD Vs stable COPD	16S rRNA gene amplification and pyrosequencing
				金黄色葡萄球菌	1280	Staphylococcus aureus	species	no statistically significant differences	exacerbated COPD Vs stable COPD	16S rRNA gene amplification and pyrosequencing
26917613	Lung microbiome dynamics in COPD exacerbations	human	sputum		475	Moraxella	genus	up	exacerbation versus all nonexacerbation samples	a longitudinal 16S ribosomal RNA survey		87COPD patients	65M/22F	68(45-87)	37current 48ex-smoker 2nonsmoker	50 (6–158)	47.4±2.0	46.7±1.4	antibiotics、steroids
					1301	Streptococcus	genus	down（no statistically significant differences）	exacerbated COPD Vs stable COPD
					724	Haemophilus	genus	up（no statistically significant differences）	exacerbated COPD Vs stable COPD
					1239	Firmicutes	phylum	down	bacterial vs eosinophilic exacerbations（Exacerbation phenotypes）
					1224	Proteobacteria	phylum	up	bacterial vs eosinophilic exacerbations（Exacerbation phenotypes）
					1301	Streptococcus	genus	down	bacterial vs eosinophilic exacerbations（Exacerbation phenotypes）
					724	Haemophilus	genus	up	bacterial vs eosinophilic exacerbations（Exacerbation phenotypes）
23992479	Outgrowth of the bacterial airway microbiome after rhinovirus exacerbation of chronic obstructive pulmonary disease.	human	induced sputum		727	Haemophilus influenzae	species	up	COPD vs healthy individuals after rhinovirus infection	16S ribosomal RNA gene was amplified and pyrosequenced		14COPD VS 17 control subjects((10 nonsmokers and 7 smoker without any obstructive airway disease)	69%M	56 ±9.2	1		69±7	58±8.3
					1224	proteobacterial	phylum	up	COPD vs healthy individuals after rhinovirus infection
					1224	proteobacterial	phylum	up	COPD group on Day15 vs baseline community
				奈瑟菌科/微黄奈瑟球菌/奈瑟氏菌属刺蛾	484	Neisseriaceae/Neisseria subflava/Neisseria flavescens	genus/species	up	COPD group on Day15 vs baseline community
					727	Haemophilus influenzae	species	up	COPD group on Day15 vs baseline community
25253795	Severity-Related Changes of Bronchial Microbiome in Chronic Obstructive Pulmonary Disease	human	sputum samples	变形菌门	1224	Proteobacteria	Phylum	up	stable COPD	16S rRNA gene amplification and pyrosequencing			F1/M16	69		67.5	0.35		Inhaled corticosteroid use (n [%])，Antibiotic coursesc,d (median [IQR]) (n/yr) 3.5 (1.9–6.0)，
				厚壁菌门	1239	Firmicutes	Phylum	down	stable COPD
									Patients were categorized into two groups according to median FEV1% (35%), considering patients with a higher value as having moderate-to-severe disease and the reference and patients with an equal or lower FEV1% as suffering from advanced disease.
					468	Proteobacteria/Gammaproteobacteria/Pseudomonadales/Moraxellaceae	Phylum/class/order/family	up	patients with moderate-to-severe COPD vs advanced disease
					265975	Firmicutes/Clostridia/Lachnospiraceae/Oribacterium	Phylum/class/order/family	up	patients with moderate-to-severe COPD vs advanced disease
					538	Proteobacteria/Betaproteobacteria/Neisseriales/Neisseriaceae/Eikenella	Phylum/class/order/family	up	patients with moderate-to-severe COPD vs advanced disease
					475	Proteobacteria/Gammaproteobacteria/Pseudomonadales/Moraxellaceae/Moraxella	Phylum/class/order/family	up	patients with moderate-to-severe COPD vs advanced disease
					713	Proteobacteria/Gammaproteobacteria/Pasteurellaceae/Actinobacillus	Phylum/class/order/family	up	patients with moderate-to-severe COPD vs advanced disease
					265975	Firmicutes/Clostridia/Lachnospiraceae/Oribacterium/Oribacterium unidentified	Phylum/class/order/family	up	patients with moderate-to-severe COPD vs advanced disease
					539	Proteobacteria/Betaproteobacteria/Neisseriales/Neisseriaceae/Eikenella/E. corrodens	Phylum/class/order/family	up	patients with moderate-to-severe COPD vs advanced disease
					475	Proteobacteria/Gammaproteobacteria/Pseudomonadales/Moraxellaceae/Moraxella/Moraxella unidentified	Phylum/class/order/family	up	patients with moderate-to-severe COPD vs advanced disease
					713	Proteobacteria/Gammaproteobacteria/Pasteurellaceae/Actinobacillus/Actinobacillus unidentified	Phylum/class/order/family	up	patients with moderate-to-severe COPD vs advanced disease
					735	Proteobacteria/Gammaproteobacteria/Pasteurellaceae/Actinobacillus/Haemophilus parahaemolyticus	Phylum/class/order/family	up	patients with moderate-to-severe COPD vs advanced disease
促进炎症因子释放
15805181	Haemophilus influenzae from patients with chronic obstructive pulmonary disease exacerbation induce more inflammation than colonizers.	human	sputum		727	Haemophilus influenzae	species	up	exacerbation strains vs Colonization strains in COPD patients	Aerated, log-phase cultures			1F/14M	64.7±2.0	0	91.8±6.4	44.0 ± 3.0
	These results suggest that H. influenzae isolated from patients with COPD exacerbation induce more airway neutrophil recruitment than those that colonize their airway.
12181400	New strains of bacteria and exacerbations of chronic obstructive pulmonary diseas	human	sputum		480	Moraxella catarrhalis	species	up	in the frequency of exacerbations(pathogen vs no pathogen)(relative risk)	culture			79M/2F	66.5±9.4	Current smoker 29	84.2±38.3	47.3±19.5		26exacerbations received at least one dose of antibiotic
	sputum samples for culture were collected monthly and during exacerbations from 81 outpatients with chronic obstructive pulmonary disease.				1313	Streptococcus pneumoniae	species	up	in the frequency of exacerbations(pathogen vs no pathogen)(relative risk)	culture					Former smoker 52
					727	Haemophilus influenzae	species	up	The relative risk of an exacerbation	culture and molecular typing
22863758	Changes in prevalence and load of airway bacteria using quantitative PCR in stable and exacerbated COPD	human	sputum		480	Moraxella catarrhalis	species	up	exacerbation vs stable state	qPCR			64%(n=134)	69.8 (±8.7)	0.28	52.5 (±34.6)	48.5 (±18.1)	45.8 (±12.9)
					1313	Streptococcus pneumoniae	species	up	exacerbation vs stable state	qPCR
					727	Haemophilus influenzae	species	up	exacerbation vs stable state	qPCR
					727	Haemophilus influenzae	species	up	qPCR vs culture
					1313	Streptococcus pneumoniae	species	up	qPCR vs culture
					480	Moraxella catarrhalis	species	up	qPCR vs culture
9631791	Infective exacerbations of chronic bronchitis: relation between bacteriologic etiology and lung function	human	sputum		1313	Streptococcus pneumoniae	species	up	(FEV1≥50%pred) VS(FEV1>35%to<50%pred)VS(FEV1≤35%pred)with acute exacerbations of COPD	culture			41F / 71M	65±10	current smokers 30 (27.3%)	37±22	42.52±22.5	44.3±15.0	inhaled steroids\systemic (oral ) steroids\
					1280	Staphylococcus aureus	species	up	(FEV1≥50%pred) VS(FEV1>35%to<50%pred)VS(FEV1≤35%pred)with acute exacerbations of COPD	culture
					727		species	up	(FEV1≥50%pred) VS(FEV1>35%to<50%pred)VS(FEV1≤35%pred)with acute exacerbations of COPD	culture
					480	Moraxella catarrhalis	species	up	(FEV1≥50%pred) VS(FEV1>35%to<50%pred)VS(FEV1≤35%pred)with acute exacerbations of COPD	culture
					306	Pseudomonas spp.	genus	up	(FEV1≥50%pred) VS(FEV1>35%to<50%pred)VS(FEV1≤35%pred)with acute exacerbations of COPD	culture
					543	Enterobacteriaceae	family	up	(FEV1≥50%pred) VS(FEV1>35%to<50%pred)VS(FEV1≤35%pred)with acute exacerbations of COPD	culture
					40324	Pseudomonas aeruginosa	species	up	(FEV1≥50%pred) VS(FEV1>35%to<50%pred)VS(FEV1≤35%pred)with acute exacerbations of COPD	culture
10596683	Airway inflammation and bronchial microbial patterns in patients with stable chronic obstructive pulmonary disease.	human	PSB samples、BALF	金黄色葡萄球菌	1280	Staphylococcus aureus	species	up	neutrophils and TNF-α concentration in BAL fluid	quantitative culture of BALF		COPD mild 28	27M/1F	64±11	current14/past14	46±21	65±9		Inhaled steroid treatment 6
				肺炎链球菌	1313	Streptococcus pneumoniae	species	up	neutrophils and TNF-α concentration in BAL fluid	quantitative culture of BALF		COPD moderate 11	11M/0F	66±10	current2/past9	51±19	43±5		Inhaled steroid treatment 6
				流感嗜血杆菌	727	Haemophilus influenzae	species	up	neutrophils and TNF-α concentration in BAL fluid	quantitative culture of BALF		COPD severe 13	13M/0F	68±9	current2/past11	60±17	28±6		Inhaled steroid treatment 9
				卡他莫拉菌	480	Moraxella catarrhalis	species	up	neutrophils and TNF-α concentration in BAL fluid	quantitative culture of BALF
				大肠杆菌	562	Escherichia coli	species	up	neutrophils and TNF-α concentration in BAL fluid	quantitative culture of BALF
				奇异变形杆菌	584	Protesu mirabilis	species	up	neutrophils and TNF-α concentration in BAL fluid	quantitative culture of BALF
				铜绿假单胞菌	287	Pseudomonas aeruginosa	species	up	neutrophils and TNF-α concentration in BAL fluid	quantitative culture of BALF
				嗜麦芽窄食单胞菌	40324	Stenotrophomonas maltophilia.	species	up	neutrophils and TNF-α concentration in BAL fluid	quantitative culture of BALF
10424501	Relationship between bacterial flora in sputum and functional impairment in patients with acute exacerbations of COPD. Study Group of Bacterial Infection in COPD	human			727	Haemophilus influenzae	species	up	FEV1＜50% VS FEV1＞50% with COPD	A quantitative sputum culture			81M/10F	69 (44–90)	11 (12%)	54 (7–104)	42% (14–79)	49 %(21–69)
					287	Pseudomonas aeruginosa	species	up	FEV1＜50% VS FEV1＞50% with COPD	A quantitative sputum culture
					727	Haemophilus influenzae	species	up	Non-+ex-smokers vs smokers	A quantitative sputum culture
15176680	Impact of Sputum Bacteria on Airway Inflammation and Health Status in Clinical Stable COPD	human	sputum		727	Haemophilus influenzae	species	up	PPMs group Vs non-PPMs group in interleukin-8, leukotriene B4,tumour necrosis factor-a, neutrophil elastase and increased neutrophil chemotaxis	Quantitative bacterial culture measurements		PPMs		67.5±1.5	±	62.1±4.8	40.3±1.9	42.1±1.9
					480	Moraxella catarrhalis	species	up	PPMs group Vs non-PPMs group in interleukin-8, leukotriene B4,tumour necrosis factor-a, neutrophil elastase and increased neutrophil chemotaxis	Quantitative bacterial culture measurements		non-PPMs		66.2±1.2	±	56.4±4.0	45.2±1.9	46.5±1.9
					1313	Streptococcus pneumoniae	species	up	PPMs group Vs non-PPMs group in interleukin-8, leukotriene B4,tumour necrosis factor-a, neutrophil elastase and increased neutrophil chemotaxis	Quantitative bacterial culture measurements
					1280	Staphylococcus aureus	species	up	PPMs group Vs non-PPMs group in interleukin-8, leukotriene B4,tumour necrosis factor-a, neutrophil elastase and increased neutrophil chemotaxis	Quantitative bacterial culture measurements
					573	Klebsiella pneumoniae	species	up	PPMs group Vs non-PPMs group in interleukin-8, leukotriene B4,tumour necrosis factor-a, neutrophil elastase and increased neutrophil chemotaxis	Quantitative bacterial culture measurements
					287	Pseudomonas aeruginosa	species	up	PPMs group Vs non-PPMs group in interleukin-8, leukotriene B4,tumour necrosis factor-a, neutrophil elastase and increased neutrophil chemotaxis	Quantitative bacterial culture measurements
				大肠杆菌	464821	Coliform	species	up	PPMs group Vs non-PPMs group in interleukin-8, leukotriene B4,tumour necrosis factor-a, neutrophil elastase and increased neutrophil chemotaxis	Quantitative bacterial culture measurements
					470	Acinetobacter baumannii	species	up	PPMs group Vs non-PPMs group in interleukin-8, leukotriene B4,tumour necrosis factor-a, neutrophil elastase and increased neutrophil chemotaxis	Quantitative bacterial culture measurements
					1853550	Candida spp	species	down	PPMs group Vs non-PPMs group in interleukin-8, leukotriene B4,tumour necrosis factor-a, neutrophil elastase and increased neutrophil chemotaxis	Quantitative bacterial culture measurements
					78535	Streptococcus viridans	species	down	PPMs group Vs non-PPMs group in interleukin-8, leukotriene B4,tumour necrosis factor-a, neutrophil elastase and increased neutrophil chemotaxis	Quantitative bacterial culture measurements
					1720	Corynebacterium spp.	species	down	PPMs group Vs non-PPMs group in interleukin-8, leukotriene B4,tumour necrosis factor-a, neutrophil elastase and increased neutrophil chemotaxis	Quantitative bacterial culture measurements
					91994	coagulase-negative Staphylococcus	species	down	PPMs group Vs non-PPMs group in interleukin-8, leukotriene B4,tumour necrosis factor-a, neutrophil elastase and increased neutrophil chemotaxis	Quantitative bacterial culture measurements
					192066	Neisseria spp	species	down	PPMs group Vs non-PPMs group in interleukin-8, leukotriene B4,tumour necrosis factor-a, neutrophil elastase and increased neutrophil chemotaxis	Quantitative bacterial culture measurements
					35783	Enterococcus spp.	species	down	PPMs group Vs non-PPMs group in interleukin-8, leukotriene B4,tumour necrosis factor-a, neutrophil elastase and increased neutrophil chemotaxis	Quantitative bacterial culture measurements
23071781	The lung microbiome in moderate and severe chronic obstructive pulmonary disease. The lung microbiome in moderate and severe chronic obstructive pulmonary disease. The lung microbiome in moderate and severe chronic obstructive pulmonary disease	human	bronchoalveolar lavage fluid		84999	Coribacteriales	order	up	Change in abundance in COPD (22compared to 10healthy Control patients).	454 pyrosequencing of 16S rDNA		Moderate COPD Average	1F/13M	69.7±7.1	nonsmoker
	Thirty-two samples from 3 groups (10 Control samples, 14 Moderate COPD samples, and 8 Severe COPD samples)				84107	Coriobacteriaceae	Family	up	Change in abundance in COPD (22compared to 10healthy Control patients).	454 pyrosequencing of 16S rDNA		Severe COPD Average	1F/7M	62.6±4.2	nonsmoker
	The most common phylum in all samples was Actinobacteria, followed by Firmicutes, Proteobacteria, Nitrospira, and Bacteroidetes. Most control samples contained a mix of Actinobacteria, Firmicutes and Proteobacteria.				1380	Atopobium	genus	up	Change in abundance in COPD (22compared to 10healthy Control patients).	454 pyrosequencing of 16S rDNA		All COPD Average	2F/20M	67.1±7.0	nonsmoker				inhaled corticosteroids\inhaled bronchodilators
					84162	Cryptobacterium	genus	up	Change in abundance in COPD (22compared to 10healthy Control patients).	454 pyrosequencing of 16S rDNA
					133925	Olsenella	genus	up	Change in abundance in COPD (22compared to 10healthy Control patients).	454 pyrosequencing of 16S rDNA
					1839	Nocardioides	genus	up	Change in abundance in COPD (22compared to 10healthy Control patients).	454 pyrosequencing of 16S rDNA
					1663	Arthrobacter	genus	down	Change in abundance in COPD (22compared to 10healthy Control patients).	454 pyrosequencing of 16S rDNA
					1268	Micrococcaceae	family	up	Change in abundance in COPD (22compared to 10healthy Control patients).	454 pyrosequencing of 16S rDNA
					32207	Rothia	genus	up	Change in abundance in COPD (22compared to 10healthy Control patients).	454 pyrosequencing of 16S rDNA
					2049	Actinomycetaceae	family	up	Change in abundance in COPD (22compared to 10healthy Control patients).	454 pyrosequencing of 16S rDNA
					1654	Actinomyces	genus	up	Change in abundance in COPD (22compared to 10healthy Control patients).	454 pyrosequencing of 16S rDNA
					85030	Geodermatophilaceae	family	down	Change in abundance in COPD (22compared to 10healthy Control patients).	454 pyrosequencing of 16S rDNA
					85031	Nakamurellaceae	family	down	Change in abundance in COPD (22compared to 10healthy Control patients).	454 pyrosequencing of 16S rDNA
					88138	Modestobacter	genus	down	Change in abundance in COPD (22compared to 10healthy Control patients).	454 pyrosequencing of 16S rDNA
					53460	Humicoccus	genus	down	Change in abundance in COPD (22compared to 10healthy Control patients).	454 pyrosequencing of 16S rDNA
					1678	Bifidobacterium	genus	up	Change in abundance in COPD (22compared to 10healthy Control patients).	454 pyrosequencing of 16S rDNA
					186824	Thermoactinomycetaceae	family	down	Change in abundance in COPD (22compared to 10healthy Control patients).	454 pyrosequencing of 16S rDNA
					2023	Thermoactinomyces	genus	down	Change in abundance in COPD (22compared to 10healthy Control patients).	454 pyrosequencing of 16S rDNA
					186826	Lactobacillales	order	up	Change in abundance in COPD (22compared to 10healthy Control patients).	454 pyrosequencing of 16S rDNA
					1300	Streptococcaceae	family	up	Change in abundance in COPD (22compared to 10healthy Control patients).	454 pyrosequencing of 16S rDNA
					1301	Streptococcus	genus	up	Change in abundance in COPD (22compared to 10healthy Control patients).	454 pyrosequencing of 16S rDNA
					186827	Aerococcaceae	family	up	Change in abundance in COPD (22compared to 10healthy Control patients).	454 pyrosequencing of 16S rDNA
					46123	Abiotrophia	genus	up	Change in abundance in COPD (22compared to 10healthy Control patients).	454 pyrosequencing of 16S rDNA
					526525	Erysipelotrichales	order	up	Change in abundance in COPD (22compared to 10healthy Control patients).	454 pyrosequencing of 16S rDNA
					128827	Erysipelotrichaceae	family	up	Change in abundance in COPD (22compared to 10healthy Control patients).	454 pyrosequencing of 16S rDNA
					118747	Bulleidia	genus	up	Change in abundance in COPD (22compared to 10healthy Control patients).	454 pyrosequencing of 16S rDNA
					123375	Solobacterium	genus	up	Change in abundance in COPD (22compared to 10healthy Control patients).	454 pyrosequencing of 16S rDNA
					31977	Veillonellaceae	Family	up	Change in abundance in COPD (22compared to 10healthy Control patients).	454 pyrosequencing of 16S rDNA
					39948	Dialister	genus	up	Change in abundance in COPD (22compared to 10healthy Control patients).	454 pyrosequencing of 16S rDNA
					29465	Veillonella	genus	up	Change in abundance in COPD (22compared to 10healthy Control patients).	454 pyrosequencing of 16S rDNA
					970	Selenomonas	genus	up	Change in abundance in COPD (22compared to 10healthy Control patients).	454 pyrosequencing of 16S rDNA
					82202	Centipeda	genus	up	Change in abundance in COPD (22compared to 10healthy Control patients).	454 pyrosequencing of 16S rDNA
					186803	Lachnospiraceae	family	up	Change in abundance in COPD (22compared to 10healthy Control patients).	454 pyrosequencing of 16S rDNA
					43996	Catonella	genus	up	Change in abundance in COPD (22compared to 10healthy Control patients).	454 pyrosequencing of 16S rDNA
					265975	Oribacterium	genus	up	Change in abundance in COPD (22compared to 10healthy Control patients).	454 pyrosequencing of 16S rDNA
					830	Butyrivibrio	genus	up	Change in abundance in COPD (22compared to 10healthy Control patients).	454 pyrosequencing of 16S rDNA
					186806	Eubacteriaceae	family	up	Change in abundance in COPD (22compared to 10healthy Control patients).	454 pyrosequencing of 16S rDNA
					1730	Eubacterium	genus	up	Change in abundance in COPD (22compared to 10healthy Control patients).	454 pyrosequencing of 16S rDNA
					653683	Anaerosporobacter	genus	up	Change in abundance in COPD (22compared to 10healthy Control patients).	454 pyrosequencing of 16S rDNA
					1485	Anaerobacter（Clostridium）	genus	down	Change in abundance in COPD (22compared to 10healthy Control patients).	454 pyrosequencing of 16S rDNA
					1257	Peptostreptococcus	genus	up	Change in abundance in COPD (22compared to 10healthy Control patients).	454 pyrosequencing of 16S rDNA
					543311	Parvimonas	genus	up	Change in abundance in COPD (22compared to 10healthy Control patients).	454 pyrosequencing of 16S rDNA
					1129771	Leptotrichiaceae	family	up	Change in abundance in COPD (22compared to 10healthy Control patients).	454 pyrosequencing of 16S rDNA
					32067	Leptotrichia	genus	up	Change in abundance in COPD (22compared to 10healthy Control patients).	454 pyrosequencing of 16S rDNA
					203492	Fusobacteriaceae	family	up	Change in abundance in COPD (22compared to 10healthy Control patients).	454 pyrosequencing of 16S rDNA
					848	Fusobacterium	genus	up	Change in abundance in COPD (22compared to 10healthy Control patients).	454 pyrosequencing of 16S rDNA
					186650	Balneimonas （Microvirga）	genus	up	Change in abundance in COPD (22compared to 10healthy Control patients).	454 pyrosequencing of 16S rDNA
					32257	Kingella	genus	up	Change in abundance in COPD (22compared to 10healthy Control patients).	454 pyrosequencing of 16S rDNA
					135624	Aeromonadales	order	up	Change in abundance in COPD (22compared to 10healthy Control patients).	454 pyrosequencing of 16S rDNA
					84642	Aeromonadaceae	Family	up	Change in abundance in COPD (22compared to 10healthy Control patients).	454 pyrosequencing of 16S rDNA
					642	Aeromonas	genus	up	Change in abundance in COPD (22compared to 10healthy Control patients).	454 pyrosequencing of 16S rDNA
					613	Serratia	genus	up	Change in abundance in COPD (22compared to 10healthy Control patients).	454 pyrosequencing of 16S rDNA
					544	Citrobacter	genus	down	Change in abundance in COPD (22compared to 10healthy Control patients).	454 pyrosequencing of 16S rDNA
					213118	Desulfobacterales	order	up	Change in abundance in COPD (22compared to 10healthy Control patients).	454 pyrosequencing of 16S rDNA
					213121	Desulfobulbaceae	family	up	Change in abundance in COPD (22compared to 10healthy Control patients).	454 pyrosequencing of 16S rDNA
					893	Desulfobulbus	genus	up	Change in abundance in COPD (22compared to 10healthy Control patients).	454 pyrosequencing of 16S rDNA
					29547	e-proteobacteria	class	up	Change in abundance in COPD (22compared to 10healthy Control patients).	454 pyrosequencing of 16S rDNA
					213849	Campylobacteriales	order	up	Change in abundance in COPD (22compared to 10healthy Control patients).	454 pyrosequencing of 16S rDNA
					72294	Campylobacteriaceae	family	up	Change in abundance in COPD (22compared to 10healthy Control patients).	454 pyrosequencing of 16S rDNA
					194	Campylobacter	genus	up	Change in abundance in COPD (22compared to 10healthy Control patients).	454 pyrosequencing of 16S rDNA
					156973	Dysgonomonas	genus	up	Change in abundance in COPD (22compared to 10healthy Control patients).	454 pyrosequencing of 16S rDNA
					195950	Tannerella	genus	up	Change in abundance in COPD (22compared to 10healthy Control patients).	454 pyrosequencing of 16S rDNA
					838	Prevotella	genus	up	Change in abundance in COPD (22compared to 10healthy Control patients).	454 pyrosequencing of 16S rDNA
					52228	Hallella	genus	up	Change in abundance in COPD (22compared to 10healthy Control patients).	454 pyrosequencing of 16S rDNA
					1016	Capnocytophaga	genus	up	Change in abundance in COPD (22compared to 10healthy Control patients).	454 pyrosequencing of 16S rDNA
						TM7 genera incerta sedis	genus	up	Change in abundance in COPD (22compared to 10healthy Control patients).	454 pyrosequencing of 16S rDNA
						SR1 genera incertae sedis	genus	up	differentially expressed in Severe COPD (compared to Moderate COPD	454 pyrosequencing of 16S rDNA
					1839	Nocardioides	genus	up	differentially expressed in Severe COPD (compared to Moderate COPD	454 pyrosequencing of 16S rDNA
					289201	Pontibacillus	genus	up	differentially expressed in Severe COPD (compared to Moderate COPD	454 pyrosequencing of 16S rDNA
					1485	Clostridium	genus	up	differentially expressed in Severe COPD (compared to Moderate COPD	454 pyrosequencing of 16S rDNA
					186650	Balneimonas	genus	up	differentially expressed in Severe COPD (compared to Moderate COPD	454 pyrosequencing of 16S rDNA
					642	Aeromonas	genus	up	differentially expressed in Severe COPD (compared to Moderate COPD	454 pyrosequencing of 16S rDNA
					213121	Desulfobulbaceae	family	up	differentially expressed in Severe COPD (compared to Moderate COPD	454 pyrosequencing of 16S rDNA
					213118	Desulfobacterales	order	up	differentially expressed in Severe COPD (compared to Moderate COPD	454 pyrosequencing of 16S rDNA
					135624	Aeromonadales	order	up	differentially expressed in Severe COPD (compared to Moderate COPD	454 pyrosequencing of 16S rDNA
					84642	Aeromonadaceae	Family	up	differentially expressed in Severe COPD (compared to Moderate COPD	454 pyrosequencing of 16S rDNA
29386298		human	sputum	嗜血杆菌属	724	Haemophilus	genera	up	very severe VS moderate			Moderate 45	F42/M59	67.1±8.4	Current smokers 40 (39.6%)		47.1±12.8		inhaled corticosteroids
				拟杆菌门/普氏菌	838	Prevotella	genera	down	severe VS moderate			Severe 40
				韦永氏球菌属	29465	Veillonella	genera	down	very severe VS moderate			Very severe 16
				变形菌门	1224	Proteobacteria	phylun	up	very severe VS moderate
				拟杆菌门	976	Bacteroidetes	phylun	down	severe VS moderate
					475	Moraxella	genus	down	exacerbation Vs stable
					1578	Lactobacillus	genus	up	exacerbation Vs stable
28408748	The microbiome of the lung and its extracellular vesicles （胞外囊泡）in nonsmokers, healthy smokers and COPD patients	human	surgical lung tissue and lung EV extracellular vesicles （胞外囊泡）	厚壁菌门	1239	Firmicutes	phylum	up	COPD lung EVs VS healthy smoker lung EVs	16S ribosomal RNA gene sequencing			F1/M12	65.5±7.8		43.8±17.3	62.5%±12.2	0.56±0.11
				厚壁菌门	1239	Firmicutes	phylum	up	COPD lung tissues VS healthy smoker lung tissues
					186826	Lactobacillales	order	up	COPD lung EVs VS healthy smoker lung EVs
					186826	Lactobacillales	order	up	COPD lung tissues VS healthy smoker lung tissues
					186826	Lactobacillales	order	up	COPD lung EVs VS non smoker lung EVs
					186826	Lactobacillales	order	up	COPD lung tissues VS non smoker lung tissues
31234826	Relationship between the respiratory microbiome and the severity of airflow limitation, history of exacerbations and circulating eosinophils in COPD patients	human	spontaneous sputum samples	假单胞菌	286	Pseudomonas	genus	up	COPD exacerbation（2 exacerbations the previous year ） VS non-exacerbation	6S rRNA gene amplification and sequencing			64 (88.9%)men/8female	68 [SD 7.9]	60cumulative smoking	(45–80) pack-year	48.7 [SD 20.1]%
		72 clinical stable COPD		月形单胞菌属	970	Selenomonas	genus	up	COPD exacerbation（2 exacerbations the previous year ） VS non-exacerbation
				厌氧球菌	165779	Anaerococcus	genus	up	COPD exacerbation（2 exacerbations the previous year ） VS non-exacerbation
			糖念珠菌	Candidate division TM7/ Candidatus Saccharibacteria	95818	TM7	phylum	down	COPD exacerbation（2 exacerbations the previous year ） VS non-exacerbation
				螺旋体门	203691	Spirochaetes	phylum	down	COPD exacerbation（2 exacerbations the previous year ） VS non-exacerbation
				心杆菌	2717	Cardiobacteria	genus	down	COPD exacerbation（2 exacerbations the previous year ） VS non-exacerbation
					39948	Dialister	genus	down	COPD exacerbation（2 exacerbations the previous year ） VS non-exacerbation
					84108	Slackia	genus	down	COPD exacerbation（2 exacerbations the previous year ） VS non-exacerbation
				杆菌属	86331	Mogibacterium	genus	down	COPD exacerbation（2 exacerbations the previous year ） VS non-exacerbation
				梅毒螺旋体	157	Treponema	genus	down	COPD exacerbation（2 exacerbations the previous year ） VS non-exacerbation
				聚集细菌	416916	Aggregatibacter	genus	down	COPD exacerbation（2 exacerbations the previous year ） VS non-exacerbation
				布勒迪亚	118747	Bulleidia	genus	down	COPD exacerbation（2 exacerbations the previous year ） VS non-exacerbation
				巨球藻	906	Megasphaera	genus	down	COPD exacerbation（2 exacerbations the previous year ） VS non-exacerbation
				拟杆菌门/普氏菌	838	Prevotella	genus	down	COPD exacerbation（2 exacerbations the previous year ） VS non-exacerbation
				莫拉克斯氏菌属	475	Moraxella	genus	down	COPD exacerbation（2 exacerbations the previous year ） VS non-exacerbation
27442646	Factors associated with bronchiectasis in patients with moderate–severe chronic obstructive pulmonary disease	human	sputum samples	铜绿假单胞菌	286	Pseudomonas	genus	up	patients with a positive culture of P aeruginosa was significantly higher than that of patients with a negative culture (7.90 vs 5.73, P < 0.05).	isolate and cultrue		COPD patients with bronchiectasis (n鈥=鈥87)	F24/M63	77	0.839	36.1	0.406	0.448
									However, no significant difference was found in the Smith score either between males and females (6.06 vs 5.78,P>0.05), or between patients with and without previous tuberculosis (5.96 vs 6.01,聽P鈥>鈥0.05) (Table聽鈥(Table33).
23392438	Prognostic Value of Bronchiectasis in Patients With Moderate-To-Severe Chronic Obstructive Pulmonary Disease	human	sputum samples	铜绿假单胞菌	287	Pseudomonas aeruginosa	species	up	COPD with Bronchiectasis Vs without Bronchiectasis	isolate and cultrue			F19/M182	70.3		60.7	0.49	0.526
				流感嗜血杆菌	727	Haemophilus influenzae	species	up	COPD with Bronchiectasis Vs without Bronchiectasis
29992131	Microbial and host immune factors as drivers of COPD	human	pharynx	普雷沃氏菌科	171552	Prevotellaceae	family	down	COPD VS healthy controls	16S ribosomal RNA gene sequencing			F10/M22	66.05	43.75%（14）		0.5395
	有基因表达		PSBs, BAL	氨基酸球菌科	909930	Acidaminococcaceae	family	down	COPD VS healthy controls
27146202	Community Dynamics and the Lower Airway Microbiota in Stable Chronic Obstructive Pulmonary Disease, Smokers and Healthy Non-Smokers	human	bronchial washing samples	假单胞菌	286	Pseudomonas		up	COPD Vs healthy volunteers and healthy smokers	culture-independent analysis（16S rRNA marker-gene sequencing）			F4/M14	60			0.57	0.51
			in the third-generation bronchus of the right middle lobe	普氏菌属	838	Prevotella		down	healthy smokers and COPD VS healthy volunteers
29269441	Sputum Microbiome Temporal Variability and Dysbiosis in Chronic Obstructive Pulmonary Disease Exacerbations: An Analysis of the COPDMAP Study	human	sputum samples	韦永氏球菌属	29465	Veillonella	genus	down	COPD exacerbation Vs stable	16S ribosomal RNA			F79/M187	70		47	0.563	0.5	Antibiotics: 38 (15.3%), Steroids: 9 (3.6%), Both: 202 (81.1%)
28841671	Microbiome Balance in Sputum Determined by PCR Stratifies COPD Exacerbations and Shows Potential for Selective Use of Antibiotics	human	sputum and serum for inflammatory biomarkers		1236	Gammaproteobacteria	class	up	COPD exacerbation Vs stable	16S rRNA genes			F12/M46	68.8	23(39%)	44	0.5	0.47
				厚壁菌门	1239	Firmicutes	Phyla	down	COPD exacerbation Vs stable	quantitative real time PCR
27428540	Metagenome and Metatranscriptome Profiling of Moderate and Severe COPD Sputum in Taiwanese Han Males	human	sputum samples	普氏菌属	838	Prevotella	genus	up	severe COPD samples compared to their moderate counterparts				M8	72.38	6(75%)			0.5063	long-acting beta-agonist (LABA), long-acting muscarinic antagonist (LAMA), inhaled corticosteroid (ICS) or a combination of at least two of these prescribed medications
				不动杆菌属	469	Acinetobacter	genus	up	severe COPD samples compared to their moderate counterparts
33977168	Diversity and genomic determinants of the microbiomes associated with COVID-19 and non-COVID respiratory diseases	human	nasopharyngeal specimens			Proteobacteria	phyla	up		RNASeq metagenomic
						Tenericutes		up
						Actinobacteria		up
						Cyanobacteria		up
						Firmicutes		up
						Bacteroidetes		up	COVID-19 vs Non-COVID
37677136	Lower Airway Dysbiosis Augments Lung Inflammatory Injury in Mild-to-Moderate Chronic Obstructive Pulmonary Disease	human	Lower Airway Bronchoscopic			Prevotella		up	COPD vs smoker control	16S rRNA
						Veillonella,		up
						Streptococcus		up

## Sheet: Sheet2
疾病			HOst	microbiome Source	中文名称	Taxon ID	相关细菌				experimental assay	evidence code	Statistical method	sex	age (years)			杂志	发表时间
	enthesitis-related arthritis ERA	Bacteroidaceae is enrichment in juvenile rheumatoid arthritis patient gut	human	faeces	拟杆菌科	815	Bacteroidaceae	family	increase		16S rRNA sequencing	IDA	Beta-diversity analysis;PCoA		5-10.		27861762
	juvenile rheumatoid arthritis	Enterobacteriaceae is enrichment in juvenile rheumatoid arthritis patient gut	human	faeces	肠杆菌科	543	Enterobacteriaceae	family	increase		16S rRNA sequencing	IDA	Beta-diversity analysis;PCoA		5-10.		27861762
		Enterococcaceae is enrichment in juvenile rheumatoid arthritis patient gut	human	faeces	肠球菌科	81852	Enterococcaceae	family	increase		16S rRNA sequencing	IDA	Beta-diversity analysis;PCoA		5-10.		27861762
		Prevotellaceae depletion in juvenile rheumatoid arthritis gut	human	faeces	普雷沃氏菌科	171552	Prevotellaceae	family	decrease		16S rRNA sequencing	IDA	Beta-diversity analysis;PCoA		5-10.		27861762
		Bacteroides is enrichment in juvenile rheumatoid arthritis patient gut	human	faeces	拟杆菌属	816	Bacteroides	genus	increase		16S rRNA sequencing	IDA	Beta-diversity analysis;PCoA		5-10.		27861762
		Enterococcus is enrichment in juvenile rheumatoid arthritis patient gut	human	faeces		1350	Enterococcus	genus	increase		16S rRNA sequencing	IDA	Beta-diversity analysis;PCoA		5-10.		27861762
		Klebsiella is enrichment in juvenile rheumatoid arthritis patient gut	human	faeces	克雷伯菌属	570	Klebsiella	genus	increase		16S rRNA sequencing	IDA	Beta-diversity analysis;PCoA		5-10.		27861762
		Prevotella is enrichment in juvenile rheumatoid arthritis patient gut	human	faeces	普雷沃菌属	838	Prevotella	genus	increase		16S rRNA sequencing	IDA	Beta-diversity analysis;PCoA		5-10.		27861762
		Badula fragilis is enrichment in juvenile rheumatoid arthritis patient gut	human	faeces		1088106	Badula fragilis	species	increase		16S rRNA sequencing	IDA	Beta-diversity analysis;PCoA		5-10.		27861762
		Bacteroides plebeius is enrichment in juvenile rheumatoid arthritis patient gut	human	faeces	拟杆菌	310297	Bacteroides plebeius	species	increase		16S rRNA sequencing	IDA	Beta-diversity analysis;PCoA		5-10.		27861762
		Prevotella copri depletion in juvenile rheumatoid arthritis gut	human	faeces	普氏菌copri	165179	Prevotella copri	species	decrease		16S rRNA sequencing	IDA	Beta-diversity analysis;PCoA		5-10.		27861762
		Prevotella stercorea depletion in juvenile rheumatoid arthritis gut	human	faeces	普氏stercorea	363265	Prevotella stercorea	species	decrease		16S rRNA sequencing	IDA	Beta-diversity analysis;PCoA		5-10.		27861762

## Sheet: Sheet3
COPD vs Controls（subjects with no previous history of asthma or COPD and an FEV1≥95% predicted）					COPD vs Controls（subjects with no previous history of asthma or COPD and an FEV1≥95% predicted）						COPD exacerbation VS stable period				COPD exacerbation VS stable period					severe COPD samples compared to their moderate counterparts					severe COPD samples compared to their moderate counterparts
ID	Bacteria	Category	Change		ID	Bacteria	Category	Change
976	Bacterioidetes	Phyla	down		1224	Proteobacteria	Phyla	up			469	Gammaproteobacteria/Moraxellaceae/Acinetobacter	class/family/genus	up	33877	Actinobacteria/Microbacteriaceae/Agromyces	class/family/genus	down		838	Prevotella	genus	up		838	Prevotella	genera	down
838	Prevotella	Genera	down		724	Haemophilus	Genera	up			661182	Gammaproteobacteria/Moraxellaceae/Perlucidibaca	class/family/genus	up	201174	Actinobacteria/ACK-M1/unclassified	class/family/genus	down		469	Acinetobacter	genus	up		29465	Veillonella	genera	down
1663	Arthrobacter	genus	down		727	Haemophilus influenzae	species	up			713	Gammaproteobacteria/Pasteurellaceae/Actinobacillus	class/family/genus	up	1827	Actinobacteria/Nocardiaceae/Rhodococcus	class/family/genus	down		724	Haemophilus	genera	up		976	Bacteroidetes	phylun	down
85030	Geodermatophilaceae	family	down		1313	Streptococcus pneumoniae	species	up			943	Betaproteobacteria/Anaplasmataceae/Ehrlichia	class/family/genus	UP	32207	Actinobacteria/Micrococcaceae/Rothia	class/family/genus	down		1224	Proteobacteria	phylun	up		468	Proteobacteria/Gammaproteobacteria/Pseudomonadales/Moraxellaceae	Phylum/class/order/family	down
85031	Nakamurellaceae	family	down		287	Pseudomonas aeruginosa	species	up			13687	Alphaproteobacteria/Sphingomonadaceae/Sphingomonas	class/family/genus	up	86331	Clostridia/Clostridiales family XIII/Mogibacterium	class/family/genus	down			SR1 genera incertae sedis	genus	up		265975	Firmicutes/Clostridia/Lachnospiraceae/Oribacterium	Phylum/class/order/family	down
88138	Modestobacter	genus	down		1224	proteobacterial	phylum	up			283	Betaproteobacteria/Comamonadaceae/Comamonas	class/family/genus	up	186803	Clostridia/Lachnospiraceae/unclassified	class/family/genus	down		1839	Nocardioides	genus	up		538	Proteobacteria/Betaproteobacteria/Neisseriales/Neisseriaceae/Eikenella	Phylum/class/order/family	down
53460	Humicoccus	genus	down		484	Neisseriaceae/Neisseria subflava/Neisseria flavescens	genus/species	up			543	Gammaproteobacteria/Enterobacteriaceae	class/family	up	186817	Bacilli/Bacillaceae/unclassified	class/family/genus	down		289201	Pontibacillus	genus	up		475	Proteobacteria/Gammaproteobacteria/Pseudomonadales/Moraxellaceae/Moraxella	Phylum/class/order/family	down
186824	Thermoactinomycetaceae	family	down		84999	Coribacteriales	order	up			286	Gammaproteobacteria/Pseudomonadaceae/Pseudomonas	class/family/genus	up	171550	Bacteroidia/Rikenellaceae/unclassified	class/family/genus	down		1485	Clostridium	genus	up		713	Proteobacteria/Gammaproteobacteria/Pasteurellaceae/Actinobacillus	Phylum/class/order/family	down
2023	Thermoactinomyces	genus	down		84107	Coriobacteriaceae	Family	up			475	Moraxella	genus	up	194	Epsilonproteobacteria/Campylobacteraceae/Campylobacter	class/family/genus	down		186650	Balneimonas	genus	up		265975	Firmicutes/Clostridia/Lachnospiraceae/Oribacterium/Oribacterium unidentified	Phylum/class/order/family	down
1485	Anaerobacter（Clostridium）	genus	down		1380	Atopobium	genus	up			727	Haemophilus influenzae	species	up	475	Moraxella	genus	down		642	Aeromonas	genus	up		539	Proteobacteria/Betaproteobacteria/Neisseriales/Neisseriaceae/Eikenella/E. corrodens	Phylum/class/order/family	down
544	Citrobacter	genus	down		84162	Cryptobacterium	genus	up			480	Moraxella catarrhalis	species	up	95818	TM7	phylum	down		213121	Desulfobulbaceae	family	up		475	Proteobacteria/Gammaproteobacteria/Pseudomonadales/Moraxellaceae/Moraxella/Moraxella unidentified	Phylum/class/order/family	down
171552	Prevotellaceae	family	down		133925	Olsenella	genus	up			1313	Streptococcus pneumoniae	species	up	203691	Spirochaetes	phylum	down		213118	Desulfobacterales	order	up		713	Proteobacteria/Gammaproteobacteria/Pasteurellaceae/Actinobacillus/Actinobacillus unidentified	Phylum/class/order/family	down
909930	Acidaminococcaceae	family	down		1839	Nocardioides	genus	up			727	Haemophilus influenzae	species	up	2717	Cardiobacteria	genus	down		135624	Aeromonadales	order	up		735	Proteobacteria/Gammaproteobacteria/Pasteurellaceae/Actinobacillus/Haemophilus parahaemolyticus	Phylum/class/order/family	down
					1268	Micrococcaceae	family	up			1578	Lactobacillus	genus	up	39948	Dialister	genus	down		84642	Aeromonadaceae	Family	up
					32207	Rothia	genus	up			286	Pseudomonas	genus	up	84108	Slackia	genus	down
					2049	Actinomycetaceae	family	up			970	Selenomonas	genus	up	86331	Mogibacterium	genus	down
					1654	Actinomyces	genus	up			165779	Anaerococcus	genus	up	157	Treponema	genus	down
					1678	Bifidobacterium	genus	up			1236	Gammaproteobacteria	class	up	416916	Aggregatibacter	genus	down
					186826	Lactobacillales	order	up			1239	Firmicutes	Phylum	up	118747	Bulleidia	genus	down
					1300	Streptococcaceae	family	up			727	Haemophilus influenzae	species	up	906	Megasphaera	genus	down
					1301	Streptococcus	genus	up							838	Prevotella	genus	down
					186827	Aerococcaceae	family	up							475	Moraxella	genus	down
					46123	Abiotrophia	genus	up							29465	Veillonella	genus	down
					526525	Erysipelotrichales	order	up							1239	Firmicutes	Phyla	down
					128827	Erysipelotrichaceae	family	up							1224	Proteobacteria	Phylum	down
					118747	Bulleidia	genus	up
					123375	Solobacterium	genus	up
					31977	Veillonellaceae	Family	up
					39948	Dialister	genus	up
					29465	Veillonella	genus	up
					970	Selenomonas	genus	up
					82202	Centipeda	genus	up
					186803	Lachnospiraceae	family	up
					43996	Catonella	genus	up
					265975	Oribacterium	genus	up
					830	Butyrivibrio	genus	up
					186806	Eubacteriaceae	family	up
					1730	Eubacterium	genus	up
					653683	Anaerosporobacter	genus	up
					1257	Peptostreptococcus	genus	up
					543311	Parvimonas	genus	up
					1129771	Leptotrichiaceae	family	up
					32067	Leptotrichia	genus	up
					203492	Fusobacteriaceae	family	up
					848	Fusobacterium	genus	up
					186650	Balneimonas （Microvirga）	genus	up
					32257	Kingella	genus	up
					135624	Aeromonadales	order	up
					84642	Aeromonadaceae	Family	up
					642	Aeromonas	genus	up
					613	Serratia	genus	up
					213118	Desulfobacterales	order	up
					213121	Desulfobulbaceae	family	up
					893	Desulfobulbus	genus	up
					29547	e-proteobacteria	class	up
					213849	Campylobacteriales	order	up
					72294	Campylobacteriaceae	family	up
					194	Campylobacter	genus	up
					156973	Dysgonomonas	genus	up
					195950	Tannerella	genus	up
					838	Prevotella	genus	up
					52228	Hallella	genus	up
					1016	Capnocytophaga	genus	up
					726	Haemophilus hemolyticus	species	up
					729	Haemophilus parainfluenzae	species	up
					1280	Staphylococcus aureus	species	up
					727	nontypeable Haemophilus influenzae;	species	up
					1239	Firmicutes	phylum	up
					1578	Lactobacillus	genus	up
					32008	Burkholderia	genus	up
					286	Pseudomonas		up
						Other Proteobacteria	Genera	up
						TM7 genera incerta sedis	genus	up
