# Supplementary material for: Profiling of human lung and gut microbiomes in different conditions of chronic obstructive pulmonary disease using ontology-based evidence synthesis and reasoning
Source: Front Cell Infect Microbiol. 2026 May 29;16:1771765. doi: 10.3389/fcimb.2026.1771765 (PMC13259719; doi:10.3389/fcimb.2026.1771765)
Supplement: Supplementary file 3 [file Table3.xlsx]

## Sheet: Raw collected data from papers
PMID	Description	Host	microbiome Source	中文名称	Taxon ID	相关细菌	Taxon level	up or down	Control or treatment	Region	experimental assay	evidence code	Statistical method	sex	age (years)	Current Smoking(%)	Pack Years	FEV1 % Predicted	FEV1/FVC	medication	Comment
18528968- EXMPLE	Bifidobacterium bifidum depletion in RA patient gut compared with patients with fibromyalgia (FM)	human	faeces	双歧杆菌	85004	Bifidobacteriales	species	decrease	fibromyalgia (FM)		16S rRNA hybridization	IDA	Student's t test	male	50-60
37240974	Lung and Gut Microbiome in COPD	human	Gut		1224	Proteobacteria	phylum	up
					201174	Actinobacteria	phylum	up
					1239	Firmicutes	phylum	down
					976	Bacteroidetes	phylum	down
					724	Haemophilus	genus	up
					475	Moraxella	genus	up
					286	Pseudomonas	genus	up
					838	Prevotella	genus	down
					29465	Veillonella	genus	down
					543	Enterobacteriaceae	family	up
					1301	Streptococcus	genus	up
					1678	Bifidobacterium	genus	down
					216851	Faecalibacterium	genus	down
33687943	Gut microbiota modulates COPD pathogenesis: role of anti-inflammatory Parabacteroides goldsteinii lipopolysaccharide	human	Gut		328812	Parabacteroides goldsteinii	species	down
					1239	Firmicutes	phylum	up
					976	Bacteroidetes	phylum	down
38331563	Faecal microbial transfer and complex carbohydrates mediate protection against COPD	human	Gut		194924	Desulfovibrionaceae	family	up
					186803	Lachnospiraceae	family	down
36883945	The Bidirectional Gut–Lung Axis in Chronic Obstructive Pulmonary Disease	human	Gut		976	Bacteroidetes	phylum	down
					1239	Firmicutes	phylum	up
					203492	Fusobacteriaceae	family	up
					171552	Prevotellaceae	family	up
					815	Bacteroidaceae	family	up
					838	Prevotella	genus	up
					475	Moraxella	genus	up
					1301	Streptococcus	genus	up
					186803	Lachnospiraceae	family	up
33208745	Disease-associated gut microbiome and metabolome changes in patients with chronic obstructive pulmonary disease	human	Gut		1257	Streptococcus	genus	up
					32207	Rothia	genus	up
					186803	Lachnospiraceae	family	down
38778224	The gut–airway microbiome axis in health and respiratory diseases	human	airway		475	Moraxella	genus	up
			airway		724	Haemophilus	genus	up
			airway		1301	Streptococcus	genus	up
			gut		85004	Bifidobacteria	genus	down
			gut		1485	Clostridium	genus	down
			gut		1743	Propionibacterium	genus	down
			gut		838	Prevotella	genus	up
35983167	The Microbiome in COPD: Emerging Potential for Microbiome-Targeted Interventions	human	airway		724	Haemophilus	species	up
			airway		475	Moraxella catarrhalis	species	up
			airway		1301	Streptococcus pneumoniae	species	up
			airway		287	Pseudomonas aeruginosa	species	up
			gut		1678	Bifidobacterium	genus	down
			gut		853	Faecalibacterium prausnitzii	species	down
			gut		186803	Lachnospiraceae	family	down
37029178	Lung microbiome and cytokine profiles in different disease states of COPD: a cohort study	human	Sputum		724	Haemophilus	genus	up
					475	Moraxella	genus	up
					573	Klebsiella	genus	up
					286	Pseudomonas	genus	up
					1578	Lactobacillus	genus	down
					29465	Veillonella	genus	down
					1378	Gemella	genus	down
					838	Prevotella	genus	down
					482	Neisseria	genus	down

## Sheet: Sheet2
疾病			HOst	microbiome Source	中文名称	Taxon ID	相关细菌				experimental assay	evidence code	Statistical method	sex	age (years)			杂志	发表时间
	enthesitis-related arthritis ERA	Bacteroidaceae is enrichment in juvenile rheumatoid arthritis patient gut	human	faeces	拟杆菌科	815	Bacteroidaceae	family	increase		16S rRNA sequencing	IDA	Beta-diversity analysis;PCoA		5-10.		27861762
	juvenile rheumatoid arthritis	Enterobacteriaceae is enrichment in juvenile rheumatoid arthritis patient gut	human	faeces	肠杆菌科	543	Enterobacteriaceae	family	increase		16S rRNA sequencing	IDA	Beta-diversity analysis;PCoA		5-10.		27861762
		Enterococcaceae is enrichment in juvenile rheumatoid arthritis patient gut	human	faeces	肠球菌科	81852	Enterococcaceae	family	increase		16S rRNA sequencing	IDA	Beta-diversity analysis;PCoA		5-10.		27861762
		Prevotellaceae depletion in juvenile rheumatoid arthritis gut	human	faeces	普雷沃氏菌科	171552	Prevotellaceae	family	decrease		16S rRNA sequencing	IDA	Beta-diversity analysis;PCoA		5-10.		27861762
		Bacteroides is enrichment in juvenile rheumatoid arthritis patient gut	human	faeces	拟杆菌属	816	Bacteroides	genus	increase		16S rRNA sequencing	IDA	Beta-diversity analysis;PCoA		5-10.		27861762
		Enterococcus is enrichment in juvenile rheumatoid arthritis patient gut	human	faeces		1350	Enterococcus	genus	increase		16S rRNA sequencing	IDA	Beta-diversity analysis;PCoA		5-10.		27861762
		Klebsiella is enrichment in juvenile rheumatoid arthritis patient gut	human	faeces	克雷伯菌属	570	Klebsiella	genus	increase		16S rRNA sequencing	IDA	Beta-diversity analysis;PCoA		5-10.		27861762
		Prevotella is enrichment in juvenile rheumatoid arthritis patient gut	human	faeces	普雷沃菌属	838	Prevotella	genus	increase		16S rRNA sequencing	IDA	Beta-diversity analysis;PCoA		5-10.		27861762
		Badula fragilis is enrichment in juvenile rheumatoid arthritis patient gut	human	faeces		1088106	Badula fragilis	species	increase		16S rRNA sequencing	IDA	Beta-diversity analysis;PCoA		5-10.		27861762
		Bacteroides plebeius is enrichment in juvenile rheumatoid arthritis patient gut	human	faeces	拟杆菌	310297	Bacteroides plebeius	species	increase		16S rRNA sequencing	IDA	Beta-diversity analysis;PCoA		5-10.		27861762
		Prevotella copri depletion in juvenile rheumatoid arthritis gut	human	faeces	普氏菌copri	165179	Prevotella copri	species	decrease		16S rRNA sequencing	IDA	Beta-diversity analysis;PCoA		5-10.		27861762
		Prevotella stercorea depletion in juvenile rheumatoid arthritis gut	human	faeces	普氏stercorea	363265	Prevotella stercorea	species	decrease		16S rRNA sequencing	IDA	Beta-diversity analysis;PCoA		5-10.		27861762

## Sheet: Sheet3
COPD vs Controls（subjects with no previous history of asthma or COPD and an FEV1≥95% predicted）					COPD vs Controls（subjects with no previous history of asthma or COPD and an FEV1≥95% predicted）						COPD exacerbation VS stable period				COPD exacerbation VS stable period					severe COPD samples compared to their moderate counterparts					severe COPD samples compared to their moderate counterparts
ID	Bacteria	Category	Change		ID	Bacteria	Category	Change
976	Bacterioidetes	Phyla	down		1224	Proteobacteria	Phyla	up			469	Gammaproteobacteria/Moraxellaceae/Acinetobacter	class/family/genus	up	33877	Actinobacteria/Microbacteriaceae/Agromyces	class/family/genus	down		838	Prevotella	genus	up		838	Prevotella	genera	down
838	Prevotella	Genera	down		724	Haemophilus	Genera	up			661182	Gammaproteobacteria/Moraxellaceae/Perlucidibaca	class/family/genus	up	201174	Actinobacteria/ACK-M1/unclassified	class/family/genus	down		469	Acinetobacter	genus	up		29465	Veillonella	genera	down
1663	Arthrobacter	genus	down		727	Haemophilus influenzae	species	up			713	Gammaproteobacteria/Pasteurellaceae/Actinobacillus	class/family/genus	up	1827	Actinobacteria/Nocardiaceae/Rhodococcus	class/family/genus	down		724	Haemophilus	genera	up		976	Bacteroidetes	phylun	down
85030	Geodermatophilaceae	family	down		1313	Streptococcus pneumoniae	species	up			943	Betaproteobacteria/Anaplasmataceae/Ehrlichia	class/family/genus	UP	32207	Actinobacteria/Micrococcaceae/Rothia	class/family/genus	down		1224	Proteobacteria	phylun	up		468	Proteobacteria/Gammaproteobacteria/Pseudomonadales/Moraxellaceae	Phylum/class/order/family	down
85031	Nakamurellaceae	family	down		287	Pseudomonas aeruginosa	species	up			13687	Alphaproteobacteria/Sphingomonadaceae/Sphingomonas	class/family/genus	up	86331	Clostridia/Clostridiales family XIII/Mogibacterium	class/family/genus	down			SR1 genera incertae sedis	genus	up		265975	Firmicutes/Clostridia/Lachnospiraceae/Oribacterium	Phylum/class/order/family	down
88138	Modestobacter	genus	down		1224	proteobacterial	phylum	up			283	Betaproteobacteria/Comamonadaceae/Comamonas	class/family/genus	up	186803	Clostridia/Lachnospiraceae/unclassified	class/family/genus	down		1839	Nocardioides	genus	up		538	Proteobacteria/Betaproteobacteria/Neisseriales/Neisseriaceae/Eikenella	Phylum/class/order/family	down
53460	Humicoccus	genus	down		484	Neisseriaceae/Neisseria subflava/Neisseria flavescens	genus/species	up			543	Gammaproteobacteria/Enterobacteriaceae	class/family	up	186817	Bacilli/Bacillaceae/unclassified	class/family/genus	down		289201	Pontibacillus	genus	up		475	Proteobacteria/Gammaproteobacteria/Pseudomonadales/Moraxellaceae/Moraxella	Phylum/class/order/family	down
186824	Thermoactinomycetaceae	family	down		84999	Coribacteriales	order	up			286	Gammaproteobacteria/Pseudomonadaceae/Pseudomonas	class/family/genus	up	171550	Bacteroidia/Rikenellaceae/unclassified	class/family/genus	down		1485	Clostridium	genus	up		713	Proteobacteria/Gammaproteobacteria/Pasteurellaceae/Actinobacillus	Phylum/class/order/family	down
2023	Thermoactinomyces	genus	down		84107	Coriobacteriaceae	Family	up			475	Moraxella	genus	up	194	Epsilonproteobacteria/Campylobacteraceae/Campylobacter	class/family/genus	down		186650	Balneimonas	genus	up		265975	Firmicutes/Clostridia/Lachnospiraceae/Oribacterium/Oribacterium unidentified	Phylum/class/order/family	down
1485	Anaerobacter（Clostridium）	genus	down		1380	Atopobium	genus	up			727	Haemophilus influenzae	species	up	475	Moraxella	genus	down		642	Aeromonas	genus	up		539	Proteobacteria/Betaproteobacteria/Neisseriales/Neisseriaceae/Eikenella/E. corrodens	Phylum/class/order/family	down
544	Citrobacter	genus	down		84162	Cryptobacterium	genus	up			480	Moraxella catarrhalis	species	up	95818	TM7	phylum	down		213121	Desulfobulbaceae	family	up		475	Proteobacteria/Gammaproteobacteria/Pseudomonadales/Moraxellaceae/Moraxella/Moraxella unidentified	Phylum/class/order/family	down
171552	Prevotellaceae	family	down		133925	Olsenella	genus	up			1313	Streptococcus pneumoniae	species	up	203691	Spirochaetes	phylum	down		213118	Desulfobacterales	order	up		713	Proteobacteria/Gammaproteobacteria/Pasteurellaceae/Actinobacillus/Actinobacillus unidentified	Phylum/class/order/family	down
909930	Acidaminococcaceae	family	down		1839	Nocardioides	genus	up			727	Haemophilus influenzae	species	up	2717	Cardiobacteria	genus	down		135624	Aeromonadales	order	up		735	Proteobacteria/Gammaproteobacteria/Pasteurellaceae/Actinobacillus/Haemophilus parahaemolyticus	Phylum/class/order/family	down
					1268	Micrococcaceae	family	up			1578	Lactobacillus	genus	up	39948	Dialister	genus	down		84642	Aeromonadaceae	Family	up
					32207	Rothia	genus	up			286	Pseudomonas	genus	up	84108	Slackia	genus	down
					2049	Actinomycetaceae	family	up			970	Selenomonas	genus	up	86331	Mogibacterium	genus	down
					1654	Actinomyces	genus	up			165779	Anaerococcus	genus	up	157	Treponema	genus	down
					1678	Bifidobacterium	genus	up			1236	Gammaproteobacteria	class	up	416916	Aggregatibacter	genus	down
					186826	Lactobacillales	order	up			1239	Firmicutes	Phylum	up	118747	Bulleidia	genus	down
					1300	Streptococcaceae	family	up			727	Haemophilus influenzae	species	up	906	Megasphaera	genus	down
					1301	Streptococcus	genus	up							838	Prevotella	genus	down
					186827	Aerococcaceae	family	up							475	Moraxella	genus	down
					46123	Abiotrophia	genus	up							29465	Veillonella	genus	down
					526525	Erysipelotrichales	order	up							1239	Firmicutes	Phyla	down
					128827	Erysipelotrichaceae	family	up							1224	Proteobacteria	Phylum	down
					118747	Bulleidia	genus	up
					123375	Solobacterium	genus	up
					31977	Veillonellaceae	Family	up
					39948	Dialister	genus	up
					29465	Veillonella	genus	up
					970	Selenomonas	genus	up
					82202	Centipeda	genus	up
					186803	Lachnospiraceae	family	up
					43996	Catonella	genus	up
					265975	Oribacterium	genus	up
					830	Butyrivibrio	genus	up
					186806	Eubacteriaceae	family	up
					1730	Eubacterium	genus	up
					653683	Anaerosporobacter	genus	up
					1257	Peptostreptococcus	genus	up
					543311	Parvimonas	genus	up
					1129771	Leptotrichiaceae	family	up
					32067	Leptotrichia	genus	up
					203492	Fusobacteriaceae	family	up
					848	Fusobacterium	genus	up
					186650	Balneimonas （Microvirga）	genus	up
					32257	Kingella	genus	up
					135624	Aeromonadales	order	up
					84642	Aeromonadaceae	Family	up
					642	Aeromonas	genus	up
					613	Serratia	genus	up
					213118	Desulfobacterales	order	up
					213121	Desulfobulbaceae	family	up
					893	Desulfobulbus	genus	up
					29547	e-proteobacteria	class	up
					213849	Campylobacteriales	order	up
					72294	Campylobacteriaceae	family	up
					194	Campylobacter	genus	up
					156973	Dysgonomonas	genus	up
					195950	Tannerella	genus	up
					838	Prevotella	genus	up
					52228	Hallella	genus	up
					1016	Capnocytophaga	genus	up
					726	Haemophilus hemolyticus	species	up
					729	Haemophilus parainfluenzae	species	up
					1280	Staphylococcus aureus	species	up
					727	nontypeable Haemophilus influenzae;	species	up
					1239	Firmicutes	phylum	up
					1578	Lactobacillus	genus	up
					32008	Burkholderia	genus	up
					286	Pseudomonas		up
						Other Proteobacteria	Genera	up
						TM7 genera incerta sedis	genus	up
